# Supplementary material for: Real-world impact of bridging therapy on outcomes of ide-cel for myeloma in the U.S. Myeloma Immunotherapy Consortium
Source: Blood Cancer J. 2024 Apr 12;14(1):63. doi: 10.1038/s41408-024-00993-0 (PMC11015040; doi:10.1038/s41408-024-00993-0)
Supplement: Supplementary file 1 — Supplementary 1 [file 41408_2024_993_MOESM1_ESM.xlsx]

## Sheet: Sheet1
Supplementary 1. Patient and disease characteristics based on Bridging therapy.
Note: Not all percentages add up to 100% because of rounding.
Abbreviations and other definitions: High marrow burden was defined as ≥ 50% CD138-positive plasma cells in pre ide-cel bone marrow core biopsy. ECOG PS: Eastern Cooperative Oncology Group performance status. R-ISS: Revised International Staging System. High-risk cytogenetics: Includes del(17p), t(4;14) and t(14;16). SCT: Stem cell transplantation. BCMA: B cell maturation antigen. Double-refracto…
			No.	Bridging therapy			No.	Bridging therapy type
				Yes	No	P- value		None	Selinexor	Alkylator	PI combos	IMiD combos (n=30)	P-Value
				(n=170)	(n=44)			(n=44)	(n=21)	(n=76)	(n=25)
		Age at CART infusion (year), Median	214	63 (36-83)	65 (45-79)	0.432	196	65 (45-79)	66 (52-79)	63 (36-78)	63 (45-83)	63.5 (43-74)	0.860
		Gender	214			0.491	196						0.715
		Female	86	66 (39%)	20 (45%)		78	20 (45%)	10 (48%)	26 (34%)	10 (40%)	12 (40%)
		Male	128	104 (61%)	24 (55%)		118	24 (55%)	11 (52%)	56 (66%)	15 (60%)	18 (60%)
		ECOG at LD	206			0.002	189						0.037
		0-1	171	128 (79%)	43 (98%)		160	43 (98%)	17 (81%)	54 (76%)	20 (87%)	26 (87%)
		2-4	35	34 (21%)	1 (2%)		29	1 (2%)	4 (19%)	17 (24%)	3 (13%)	4 (13%)
		Extramedullary disease	214			0.236	196						0.043
		Yes	96	80 (47%)	16 (36%)		90	16 (36%)	12 (57%)	42 (55%)	12 (48%)	8 (27%)
		No	118	90 (53%)	28 (64%)		106	28 (64%)	9 (43%)	34 (45%)	13 (52%)	22 (73%)
		High Marrow Burden (≥50% PCN)	196	50 (32%)	8 (20%)	0.127	180	8 (20%)	5 (26%)	26 (37%)	6 (27%)	5 (22%)	0.210
		R-ISS at CART	163			0.001							0.004
		I	36	23 (17%)	13(45%)			13 (45%)	3 (21%)	12 (18%)	2 (10%)	1 (5%)
		II	83	69 (52%)	14(48%)			14 (48%)	10 (71%)	34 (52%)	10 (50%)	10 (53%)
		III	44	42 (31%)	2 (7%)			2 (7%)	1 (7%)	20 (30%)	8 (40%)	8 (42%)
		High-risk cytogenetic	187			0.075	170						0.354
		0	125	96 (64%)	29 (81%)		113	29 (81%)	13 (68%)	43 (61 %)	10 (62.5%)	18 (62%)
		³ 1	62	55 (36%)	7 (19%)		57	7 (19%)	6 (32%)	27 (39%)	6 (37.5%)	11 (38%)
		Number of lines of prior treatment, Median	214	7 (3-19)	6 (4-16)	0.113		6 (4-16)	7 (4-12)	6 (4-18)	7 (4-15)	6 (3-18)	0.450
		Penta Refractory Status	214			0.736	169						0.554
		Yes	93	75 (44%)	18 (41%)		85	18 (41%)	12 (57%)	34 (45%)	11 (44%)	10 (33%)
		No	121	95 (56%)	26 (59%)		111	26 (59%)	9 (43%)	42 (55%)	14 (56%)	20 (67%)
		Last regimen before apheresis	211			0.427	194						<0.001
		BCMA targeted therapy	12	9 (5%)	3 (7%)		9	3 (7%)	1 (5%)	4 (5%)	0 (0%)	1 (3%)
		Alkylator	80	60 (36%)	20 (45%)		74	20 (45%)	3 (14%)	42 (56%)	3 (12.5%)	6 (20%)
		Neither	119	98 (59%)	21 (48%)		111	21 (48%)	17 (81%)	29 (39%)	21 (87.5%)	23 (77%)
		Ferritin >300 ng/mL at LD	214	101 (59%)	14 (32%)	0.001	196	14 (32%)	13 (62%)	48 (63%)	13 (52%)	15 (50%)	0.019
		CRP >5 mg/L at LD	214	42 (25%)	4 (9%)	0.024	196	4 (9%)	2 (9.5%)	23 (30%)	8 (32%)	5 (17%)	0.023
		CAR T-Cell dose (million cells)	213	406.1	406.21	0.893	195	406.21	408.76	405.82	405.20	406.34	0.913
				(154.07-459.45)	(312.49-455.4)			(312.49-455.4)	(155.7-451.96)	(253.0-458.59)	(317.89-459.45)	(317.16-456.37)
