# Supplementary material for: Real-world impact of bridging therapy on outcomes of ide-cel for myeloma in the U.S. Myeloma Immunotherapy Consortium
Source: Blood Cancer J. 2024 Apr 12;14(1):63. doi: 10.1038/s41408-024-00993-0 (PMC11015040; doi:10.1038/s41408-024-00993-0)
Supplement: Supplementary file 2 — Supplementary 2 [file 41408_2024_993_MOESM2_ESM.xlsx]

## Sheet: Sheet1
Supplementary 2. Safety with standard of care idecabtagene vicleucel according to Bridging therapy
Note: Not all percentages add up to 100% because of rounding.
Abbreviations/definition: G-CSF: Granulocyte colony stimulating factor. ICANS: Immune Effector Cell Associated Neurotoxicity. TPO: Thrombopoietin. P-values ≤ 0.05 are shown in bold.
			No.	Bridging therapy (BT)			No.	Bridging therapy type
		Safety		YES (n=170)	NO (n=44)	P-value		No BT (n=44)	Selinexor (n=21)	Alkylator (n=76)	PI combos (n=25)	IMiD combos (n=30)	P-value
		Cytokine Release syndrome (CRS)	214				196
		Any	182	145 (85%)	37 (85%)	0.815	166	37 (84%)	17 (81%)	67 (88%)	20 (80%)	30 (83%)	0.842
		< 3	176	139 (82%)	37(85%)		160	37(84%)	17 (81%)	56(83%)	19 (76%)	24 (80%)
		≥ 3	6	6 (3.5%)	0 (0%)	0.350	6	0 (0%)	0 (0%)	4 (5%)	1 (4%)	1 (3%)	0.523
		Median time to maximum severity, days		1 (0-14)	1 (0-21)	0.891		1 (1-21)	1 (0-3)	1 (0-14)	1 (0-6)	1 (0-6)	0.677
		ICANS/Neurotoxicity	214				196
		Any	41	35 (21%)	6 (14%)	0.391	39	6 (14%)	10 (48%)	13 (17%)	5 (20%)	5 (17%)	0.023
		< 2	18	13 (8%)	5 (11%)		18	5 (11%)	2 (9.5%)	6 (8%)	5 (20%)	0 (0%)
		≥ 2	23	22 (13%)	1 (2%)	0.070	21	1 (2%)	8 (38%)	7 (9%)	0 (0%)	5 (17%)	0.003
		Median time to maximum severity, days		3 (0-36)	2 (1-4)	0.505		2 (1-4)	3 (1-7)	4 (0-24)	1 (0-5)	3 (0-36)	0.307
		Hospitalization
		Median hospital stay, days (range)	214	10 (5-69)	8 (5-14)	<0.001	196	8 (5-14)	11 (7-49)	10.5 (5-69)	9 (6-51)	9 (6-36)	<0.001
		Intensive care unit stay	212	17 (10%)	2 (4.5%)	0.376	196	2 (4.5%)	3 (21%)	6 (8%)	1 (4%)	5 (17%)	0.293
		Tocilizumab use	214	120 (71%)	29 (66%)	0.583	196	29 (66%)	13 (62%)	54 (71%)	13 (52%)	26 (87%)	0.073
		Corticosteroid use	214	51 (30%)	10 (23%)	0.454	196	10 (23%)	9 (43%)	18 (24%)	8 (32%)	13 (43%)	0.156
		Anakinra	214	10 (6%)	0 (0%)	0.22	196	0 (0%)	2 (9.5%)	5 (7%)	1 (4%)	0 (0%)	0.079
		Hematologic toxicity in first 90 days
		Neutropenia (grade)	180				166
		Any	77	66 (47%)	11 (27.5%)	0.030	71	11 (27.5%)	7 (39%)	28 (46%)	11 (55%)	14 (52%)	0.178
		<3	52	43 (31%)	9 (22.5%)		48	9 (22.5%)	4 (22%)	18 (29.5%)	8 (40%)	9 (33%)
		≥ 3	25	23 (16%)	2 (5%)	0.488	23	2 (5%)	3 (17%)	10 (16%)	3 (15%)	2 (18.5%)	0.789
		Anemia (grade)	181				167
		Any	132	112 (79%)	20 (50%)	<0.001	122	20 (50%)	15 (83%)	48 (79%)	17 (81%)	22 (81%)	0.006
		<3	116	100 (71%)	16 (40%)		106	16 (40%)	14 (78%)	42 (69%)	16 (76%)	18 (67%)
		≥ 3	16	12 (9%)	4 (10%)	0.241	16	4 (10%)	1 (6%)	6 (10%)	1 (5%)	4 (15%)	0.614
		Thrombocytopenia (grade)	181				167
		Any	120	98 (69.5%)	22 (55%)	0.092	109	22 (55%)	12 (67%)	42 (69%)	14 (67%)	19 (70%)	0.636
		<3	79	61 (43%)	18 (45%)		69	18 (45%)	9 (50%)	23 (38%)	8 (38%)	11 (41%)
		≥ 3	41	37 (26%)	4 (10%)	0.089	40	4 (10%)	3 (17%)	19 (31%)	6 (29%)	8 (30%)	0.219
		Supportive care for cytopenias
		G-CSF	212	132 (79%)	30 (68%)	0.165	194	30 (68%)	15 (71%)	67 (89%)	17 (68%)	25 (86%)	0.021
		TPO agonist	212	31 (18%)	4 (9%)	0.173	194	4 (9%)	2 (9.5%)	15 (20%)	3 (12%)	8 (28%)	0.188
		Stem Cell Boost	197	7 (5%)	1 (2%)	0.687	179	1 (2%)	1 (6%)	4 (6%)	0 (0%)	1 (3%)	0.536
